# Supplementary material for: Rare variant analysis in multiply affected families, association studies and functional analysis suggest a role for the ITGΒ4 gene in schizophrenia and bipolar disorder
Source: Schizophr Res. 2018 Sep;199:181–8. doi: 10.1016/j.schres.2018.03.001 (PMC6179966; doi:10.1016/j.schres.2018.03.001)
Supplement: Supplementary Table 3 — SLPs obtained from weighted burden analysis of cases versus pseudo-controls in Bulgarian trios. [file mmc2.xlsx]

## Sheet: Sheet1
Supplementary table 3: SLPs obtained from weighted burden analysis of cases versus pseudo-controls in Bulgarian trios
Gene	SLPD
ITGB4	4.31
GALNT7	3.83
GTSE1	3.68
BCDIN3D	3.46
ZSWIM5	3.34
IKBKAP	3.1
DBNL	3.07
GOLGA1	3.03
TLN2	2.92
USP24	2.87
PRDM1	2.84
CC2D1B	2.74
NUP133	2.66
KRT25	2.62
SAMD9L	2.61
DNAH5	2.61
PCDHB4	2.53
TRERF1	2.51
SFRP4	2.48
AK8	2.48
PDHX	2.48
CLEC7A	2.43
AMIGO2	2.43
NXPE4	2.4
BMP6	2.38
VPS37A	2.38
GRK7	2.37
TPRA1	2.36
KIF20B	2.35
CDH20	2.35
KLHL3	2.29
TRRAP	2.25
CRTAM	2.24
IGSF22	2.24
BIRC3	2.23
ING5	2.23
RNF219	2.21
HDAC11	2.2
HSPA4L	2.2
HSPB2	2.2
OR51D1	2.19
SPAG5	2.19
TIE1	2.18
TMEM222	2.15
IFNAR2	2.14
NOTCH2	2.14
RC3H1	2.12
SPAG6	2.11
ST8SIA3	2.1
WDR81	2.1
WDR19	2.09
GPRC6A	2.09
DENND1B	2.06
HAO2	2.06
BSPRY	2.06
AHNAK2	2.04
CHRNB1	2.04
EHD3	2
SNCAIP	2
TBX5	1.99
WBP11	1.99
FDFT1	1.98
ASCC2	1.98
KIF2C	1.97
ACADSB	1.96
N4BP2L1	1.96
ZNF429	1.95
CCNT2	1.95
FAM171B	1.93
MARK1	1.93
PCDHA3	1.93
CHMP4C	1.92
RAPGEF1	1.92
CDH7	1.92
HERC3	1.92
PCDH18	1.91
OSBPL7	1.91
PDK4	1.91
N4BP1	1.91
BAG6	1.91
SH2B1	1.91
ZNF675	1.9
FBXO22	1.89
C6orf118	1.89
CYLC2	1.89
MAP2	1.89
ACSBG1	1.88
BIRC7	1.87
CNDP1	1.87
MYO6	1.86
SLC29A1	1.86
AKAP2	1.86
FSHR	1.85
RTP4	1.85
CHRM3	1.85
MOG	1.85
RGS17	1.85
ISPD	1.85
OR10A5	1.84
SLTM	1.82
ZNF79	1.81
HORMAD1	1.81
OSBPL3	1.8
PGM2L1	1.79
KIAA1524	1.79
KIF16B	1.79
TTC21A	1.78
CCT8L2	1.77
FOLR1	1.77
PLG	1.77
PAX8	1.77
ANG	1.76
EZH2	1.76
FRMPD2	1.76
FARP1	1.76
GUCY1B3	1.75
CXCL16	1.74
OLFM1	1.74
CEP70	1.74
AGER	1.74
MIEF1	1.74
NUDC	1.74
PGAM5	1.73
FKBP5	1.73
KANSL3	1.72
SLC20A2	1.72
KLK15	1.72
CCDC63	1.72
COX4I1	1.71
KCNK6	1.71
SEMG2	1.71
INSIG1	1.71
PLTP	1.7
ACAD11	1.7
C10orf128	1.7
GAL	1.7
HSDL1	1.69
SLC28A1	1.69
PIGO	1.69
CCDC30	1.69
PALM2-AKAP2	1.69
IQCD	1.69
ST8SIA2	1.68
SLC2A11	1.68
CLEC16A	1.68
ZNF3	1.67
ATG3	1.67
ADAMTS9	1.66
SRI	1.66
NINL	1.65
SYCP2	1.65
AGTPBP1	1.64
ASTE1	1.64
SNUPN	1.64
COBL	1.64
GSG1	1.64
ST3GAL4	1.64
HEXDC	1.63
SSR1	1.63
NEDD1	1.63
TSC2	1.61
MAS1	1.61
SEC11A	1.61
ACRBP	1.61
TRAF3IP2	1.6
PLD4	1.6
SPDYE5	1.6
MRPL30	1.6
CCDC40	1.6
DTD2	1.6
MYOCD	1.59
KRT74	1.59
ZNF35	1.59
FBXL4	1.58
PDGFB	1.58
PLAUR	1.57
SLC30A6	1.56
HEPACAM2	1.56
STK17B	1.56
CAMSAP3	1.55
CLPB	1.55
PSMD2	1.55
MYH13	1.55
ALPI	1.55
LGI2	1.55
ZNF780A	1.55
HOXC12	1.54
SCUBE2	1.54
ZYG11B	1.54
STX1B	1.54
SCN11A	1.54
ENO2	1.54
PPP6R1	1.54
MPP2	1.54
REST	1.54
SEPN1	1.53
OR1L4	1.53
FBXW12	1.53
PDGFC	1.53
DCST2	1.52
ATP6V0A1	1.51
OR51G1	1.51
TMEM139	1.51
ZNF134	1.51
DLD	1.51
TMEM45B	1.51
CLINT1	1.5
TARSL2	1.5
RBM18	1.5
ZNF596	1.5
ALG11	1.49
RNF121	1.49
UBE2D4	1.49
FBXO7	1.49
C1orf54	1.49
CAAP1	1.49
HMGA2	1.49
MFSD6L	1.48
PSG6	1.48
PGBD4	1.48
ZNF555	1.48
UPK1A	1.48
VTI1B	1.48
FAM193A	1.48
GPR61	1.48
UPP1	1.48
BCL6B	1.48
SPACA3	1.48
HTR2A	1.48
PAX9	1.48
SOAT1	1.48
EGR2	1.48
KRT1	1.48
CLEC6A	1.47
CILP	1.47
RPS19BP1	1.47
OR7D2	1.47
YOD1	1.47
PKN3	1.47
CRABP2	1.47
STK39	1.47
GRID2	1.46
PUS10	1.46
RPL21	1.46
UBXN8	1.46
XAB2	1.46
PHC3	1.46
ORAOV1	1.46
ZNF506	1.45
MPPE1	1.45
REV1	1.45
LILRB3	1.44
TRAPPC6B	1.44
SBNO1	1.44
AXIN2	1.43
MTNR1B	1.43
ADAM22	1.43
CIZ1	1.42
CYP51A1	1.42
THYN1	1.42
HK3	1.42
ENG	1.42
SLC24A4	1.42
PSTPIP1	1.42
ZIC4	1.42
PPT1	1.42
GRB14	1.42
C2	1.41
CCDC172	1.41
EDNRB	1.41
GTF2I	1.41
MAPK3	1.41
POLE2	1.41
CEP152	1.41
DDX58	1.41
GCC2	1.41
KLRF1	1.41
RACGAP1	1.41
FRMPD1	1.41
ITGA8	1.41
C1orf64	1.41
ZNF77	1.41
HHATL	1.4
SMAP2	1.4
ZNF502	1.4
VASH2	1.39
DHDH	1.39
TBC1D28	1.39
NR3C1	1.39
FCRL5	1.38
PRKRIR	1.38
ZNF813	1.38
ZNF829	1.38
SLC30A7	1.38
RRP36	1.38
COG1	1.38
NUBPL	1.38
ADH1C	1.38
MMP26	1.37
PKD1L2	1.37
PKP2	1.37
DLG2	1.37
APOH	1.37
MYO18A	1.37
ELSPBP1	1.36
RNF135	1.36
UPB1	1.36
KCNS1	1.36
IGSF21	1.36
MLLT3	1.36
RAD54L2	1.36
AMZ1	1.35
CBLC	1.35
DMAP1	1.35
FAM111B	1.35
GORASP1	1.35
GNB3	1.35
IFRD2	1.35
KRTAP5-10	1.35
MOB3C	1.35
PSG9	1.35
RBBP5	1.35
TMEM14E	1.35
WDR49	1.35
STAM	1.35
ATG16L1	1.35
LZTFL1	1.35
LZIC	1.35
IDH3B	1.35
STARD3	1.35
ZFP64	1.35
ALX4	1.35
C9orf43	1.35
LUC7L3	1.35
TRMT112	1.35
NR2E1	1.35
IKBIP	1.35
KCNJ1	1.35
HIST1H2BB	1.35
PRIM1	1.35
ZDHHC12	1.35
GNAT1	1.34
LARGE	1.34
NT5DC1	1.34
SLC5A6	1.34
CD248	1.33
IPO11	1.33
TKTL2	1.33
TEX37	1.33
ADPRHL1	1.32
MNDA	1.32
RBFOX1	1.32
CLSPN	1.32
CCDC60	1.32
TRPM7	1.32
APBA1	1.31
PSMB10	1.31
MLST8	1.31
GIMAP7	1.31
WBSCR27	1.31
GRB10	1.31
ITGAV	1.31
ADAMTS15	1.3
KIFC2	1.3
SLC38A11	1.3
RAB3GAP1	1.3
SAMM50	1.3
DAGLA	1.3
MUL1	1.3
ATP5O	1.29
INO80E	1.29
PAPPA2	1.29
PLXNB2	1.29
SEMA4B	1.29
TOX2	1.29
NAV3	1.29
RGPD8	1.29
HRASLS5	1.29
XCL2	1.29
ALPL	1.29
ARHGAP24	1.29
CEACAM5	1.29
EPS8L1	1.29
GLTSCR1	1.29
RMDN1	1.29
SLCO5A1	1.29
PAX5	1.29
ZNF74	1.29
ENOX1	1.29
ADAM9	1.29
CENPF	1.28
FHOD1	1.28
NEK7	1.28
PITRM1	1.28
ACADS	1.28
CD300LG	1.28
RABL3	1.28
FCGR1B	1.28
HERPUD2	1.28
FAM179A	1.27
GNA15	1.27
NRIP1	1.27
UNC13D	1.27
ZNF443	1.27
ATG4D	1.27
BRWD1	1.27
KRTAP10-7	1.27
MRPL4	1.27
ASIC5	1.27
GYG1	1.27
NCOA4	1.27
SORBS2	1.27
NHLRC3	1.26
CCP110	1.26
TOMM34	1.26
CITED2	1.25
DDX21	1.25
DENR	1.25
MRI1	1.25
RAET1L	1.25
RAI1	1.25
SIRT3	1.25
ZEB2	1.25
SCG2	1.25
TMIGD3	1.25
SERINC5	1.25
WDTC1	1.25
C11orf94	1.25
LAMB2	1.25
LRGUK	1.25
ATP5I	1.24
EIF2B1	1.24
FIGLA	1.24
IFT52	1.24
LOC102724652	1.24
LRRC14B	1.24
MMS19	1.24
MREG	1.24
OR4X2	1.24
RPL21P28	1.24
ITSN2	1.24
SOSTDC1	1.24
TCTN1	1.24
TAS2R10	1.24
ZBTB37	1.24
ZNF552	1.24
ZNF560	1.24
PSMC3	1.24
C10orf35	1.24
NOD1	1.24
TRAPPC8	1.24
HSPB11	1.24
MAST1	1.24
PSMD7	1.24
CRYAA	1.24
GLRX3	1.24
ERCC3	1.24
NDUFV2	1.24
VPS16	1.24
KDM5B	1.24
REV3L	1.24
TOMM7	1.24
WISP3	1.24
ATP5S	1.23
EIF1AD	1.23
P4HB	1.23
DDX56	1.23
GTPBP3	1.23
SAP30L	1.23
UBE2C	1.23
POLR3A	1.23
HSPB3	1.23
ZNF200	1.23
GALNT4	1.23
HIST1H2AB	1.23
ABCE1	1.23
FCER2	1.23
POC1B-GALNT4	1.23
TSSK4	1.23
CAPN9	1.22
IQCJ	1.22
AGBL2	1.22
C8orf31	1.21
NAT10	1.21
OBP2A	1.21
SHKBP1	1.21
XRCC2	1.21
AAAS	1.2
FAM107B	1.2
EEF1D	1.2
HIVEP3	1.2
TEP1	1.2
ZNF615	1.2
ADAMTS14	1.19
DHX36	1.19
SPATA31C2	1.19
TF	1.19
PKP1	1.19
GLYATL2	1.19
CGNL1	1.18
CMTM2	1.18
STK38L	1.18
ZNF559-ZNF177	1.17
B4GALNT4	1.17
SP110	1.17
ZNF177	1.17
MAP3K14	1.17
BTBD3	1.17
ADK	1.16
FCGR3B	1.16
IFT81	1.16
MRPS6	1.16
OR11H1	1.16
SH3RF1	1.16
NDUFAF1	1.16
TGM5	1.16
BACH2	1.16
ACKR3	1.16
CDH18	1.16
CDH4	1.16
ZBED8	1.16
PPM1H	1.16
DPT	1.15
RCC2	1.15
RBBP6	1.15
TIGD6	1.15
PPBP	1.15
USP50	1.15
HSPG2	1.15
REL	1.15
CCDC127	1.15
CMTM4	1.15
COL11A2	1.15
NAF1	1.15
PBLD	1.15
C17orf77	1.15
FAM102A	1.15
GRB2	1.15
THNSL1	1.15
RALGAPA2	1.14
NMUR2	1.14
CCDC185	1.14
ZC3H11A	1.14
ANO8	1.14
CRYGC	1.14
GOLGA6C	1.14
SERPINA4	1.14
PDE4DIP	1.14
PLK2	1.14
DHX16	1.14
CACNA1E	1.13
LDLRAD3	1.13
NPHP3-ACAD11	1.13
PTPN21	1.13
COG2	1.13
ZNF639	1.13
SLC17A2	1.12
TSC22D1	1.12
THOC5	1.12
DRG2	1.12
RIOK2	1.12
SLC22A4	1.12
ITGA1	1.12
CLEC10A	1.12
SLC35B4	1.12
AIM1	1.11
IL1RL2	1.11
WSB2	1.11
FAM129A	1.11
C10orf82	1.11
ALG14	1.1
CACNA1D	1.1
PLPPR2	1.1
GSDMA	1.1
ERBB2IP	1.1
CTAGE5	1.1
SPATA20	1.1
KLHL22	1.09
MIPEP	1.09
NEMF	1.09
ODF1	1.09
RDX	1.09
BLVRA	1.09
WWTR1	1.09
OR1B1	1.09
SGCB	1.09
IPO7	1.09
ANKRD29	1.09
CNBP	1.09
GREM2	1.09
ATF1	1.08
B3GALT1	1.08
C14orf178	1.08
C1QB	1.08
CABP7	1.08
CRHBP	1.08
ELMO2	1.08
FAM122A	1.08
FAM78B	1.08
FAM228A	1.08
GET4	1.08
KBTBD2	1.08
MTFR1L	1.08
OCLM	1.08
NUDT19	1.08
P2RY1	1.08
PIP5KL1	1.08
PTHLH	1.08
PVRL3	1.08
RBP4	1.08
RNPEPL1	1.08
RPS3A	1.08
RHOQ	1.08
SIMC1	1.08
SLC17A6	1.08
RTP3	1.08
TM2D3	1.08
TMEM86A	1.08
TTC32	1.08
ZSCAN18	1.08
ZNF697	1.08
SF3B5	1.08
ZFP57	1.08
AK6	1.08
FBXL7	1.08
IVNS1ABP	1.08
HPDL	1.08
MAML1	1.08
RANGRF	1.08
USP40	1.08
SNTN	1.08
SLC40A1	1.08
RPL35A	1.08
CLCN7	1.08
ZC3H3	1.08
BRI3	1.08
VWA7	1.08
ZNF324B	1.08
EPN1	1.08
MTRF1L	1.08
ACVR1B	1.08
FRG1	1.08
PAF1	1.08
RRAGA	1.08
ANP32B	1.08
CDH11	1.08
INTS4	1.08
KCTD7	1.08
LOC102724058	1.08
LCLAT1	1.08
TXLNA	1.08
TERT	1.08
NFIX	1.08
C17orf102	1.08
C2orf66	1.08
DDHD1	1.08
GINS2	1.08
DDIT4	1.08
GPX8	1.08
LPIN3	1.08
LRRC58	1.08
TAF9	1.08
VPS11	1.08
ACR	1.08
TMUB1	1.08
CAMK2G	1.08
CAMLG	1.08
CCDC85A	1.08
CD81	1.08
EGR3	1.08
FAM71E1	1.08
HOXA5	1.08
IQCB1	1.08
LRFN2	1.08
RSPH9	1.08
EPHA10	1.07
KRT26	1.07
KBTBD12	1.07
MCEMP1	1.07
SIX2	1.07
ZMYND11	1.07
ZNF790	1.07
CYTH4	1.07
MTR	1.07
MAP1B	1.07
AGMAT	1.07
ARHGEF17	1.07
ORC3	1.07
ZNF395	1.07
ATF6B	1.06
EDEM2	1.06
FAT4	1.06
BCL11A	1.06
SDR16C5	1.06
ZC3H15	1.06
NF1	1.06
CD34	1.06
CHST10	1.06
SATB1	1.06
CYP26A1	1.06
LRRC6	1.06
SBK1	1.06
GNB5	1.05
IL19	1.05
IQGAP2	1.05
LAMC2	1.05
NEK4	1.05
PLCB1	1.05
RSRC1	1.05
POLR1C	1.05
SH3YL1	1.05
USP48	1.05
PDE1B	1.05
SHOC2	1.05
BEND6	1.05
COG3	1.05
CA5A	1.05
OR1Q1	1.05
MIDN	1.05
NEBL	1.05
PHIP	1.05
SPINK4	1.05
ZNF641	1.05
APBB2	1.04
CCDC91	1.04
CPA3	1.04
SLC26A9	1.04
UBR3	1.04
LRRC27	1.04
C9orf139	1.04
GBP7	1.04
COPB2	1.04
PPIL2	1.04
SLC34A1	1.04
ITGA3	1.04
FRY	1.04
ARHGEF3	1.03
BIK	1.03
CXCL11	1.03
KHDRBS3	1.03
LDLRAD1	1.03
POLI	1.03
UBAP2L	1.03
DDX52	1.03
ZNF451	1.03
TNIP1	1.03
DNAH9	1.03
GGTLC2	1.03
TADA2A	1.03
GLS	1.03
GUCY1A2	1.03
KIAA1549L	1.03
BNC1	1.03
BEST2	1.03
MAP3K8	1.03
VANGL2	1.03
ARHGEF39	1.02
COX7A2L	1.02
ECHDC3	1.02
NHLRC2	1.02
NPEPPS	1.02
POLD1	1.02
PRKD2	1.02
PRAMEF26	1.02
PRAMEF25	1.02
SLC6A3	1.02
TMEM70	1.02
TMEM214	1.02
TMEM57	1.02
OR52E4	1.02
PKHD1	1.02
SPRY4	1.02
TMC5	1.02
ARL2BP	1.02
CDS2	1.02
CSTF3	1.02
CYB5R3	1.02
GBX1	1.02
SYBU	1.02
MLLT1	1.02
CCDC107	1.02
GCM1	1.02
KMT2D	1.02
MAEA	1.02
RELL2	1.02
PHF14	1.02
TRMT5	1.02
AGO2	1.02
CALML6	1.02
FADS1	1.02
DNAJC19	1.02
GDF10	1.02
LRAT	1.02
KCNJ11	1.02
SEC62	1.02
DNAJC5	1.02
ELL	1.02
PANK4	1.02
TMEM120B	1.02
WDR1	1.02
ACSL1	1.01
CATSPERG	1.01
CDC42BPB	1.01
KRT28	1.01
MAGI1	1.01
MAPK15	1.01
NEFM	1.01
XRRA1	1.01
ZMYM6	1.01
OTOF	1.01
LCE1F	1.01
CHRND	1.01
EIF5B	1.01
ANAPC1	1
APTX	1
BPIFB4	1
CAPN12	1
FILIP1L	1
NAT8	1
PTGFR	1
POLR1A	1
RHOT1	1
ZER1	1
NEU2	1
OR2T27	1
ABCA5	1
DAB2	1
GCAT	1
SEC14L4	1
CHAC1	1
MSRB3	1
DPF3	1
MRPS18A	1
MTA3	1
OR10A4	1
ARID3C	0.99
B3GNT4	0.99
BIRC6	0.99
CACNA1S	0.99
FBXL18	0.99
IFNL1	0.99
MFSD9	0.99
NPFFR2	0.99
LINC00521	0.99
RTFDC1	0.99
SCARF1	0.99
TAS1R3	0.99
ZNF260	0.99
CHPF2	0.99
FITM1	0.99
CD209	0.99
GNGT1	0.99
GLOD4	0.99
MEP1A	0.99
SNAPC4	0.99
C9orf153	0.99
CHRNA4	0.99
POLR3G	0.99
NUTF2	0.99
ANP32D	0.99
HSPE1-MOB4	0.99
ANKRD18B	0.99
FAM151B	0.99
DCXR	0.99
NFE2L1	0.99
PRSS53	0.99
ZNF622	0.99
BSX	0.99
LRRC52	0.99
SUDS3	0.99
TRIM3	0.99
C7orf43	0.99
DUOXA2	0.99
GAREM	0.99
MYO1H	0.99
P4HA1	0.98
PCDH15	0.98
CLCA2	0.98
PARM1	0.98
N4BP2L2	0.98
RBM11	0.98
ROBO1	0.98
PMPCB	0.98
MATN2	0.98
PNLIPRP1	0.98
ZNF90	0.98
KIAA2013	0.98
SBNO2	0.98
MT1HL1	0.98
TPSD1	0.98
COL19A1	0.98
CD151	0.97
CATSPER1	0.97
CYP7B1	0.97
KCNMB3	0.97
MVB12B	0.97
PVR	0.97
RTEL1	0.97
SMPD3	0.97
YAP1	0.97
ZBTB22	0.97
APEX1	0.97
IZUMO4	0.97
HADHB	0.97
MAN1B1	0.97
NKAIN3	0.97
MON1B	0.97
KIAA1217	0.97
ANKK1	0.97
RWDD4	0.97
TBC1D17	0.97
TMPPE	0.97
BSDC1	0.97
ISYNA1	0.97
NFE2	0.97
PLEKHS1	0.97
OR9A2	0.97
DDX10	0.97
LILRA1	0.97
SERPINH1	0.97
SYNPO	0.97
SORT1	0.96
SRRM2	0.96
MROH9	0.96
CD200R1	0.96
ESCO1	0.96
SVOPL	0.96
FAM13A	0.96
ABCC6	0.96
SIDT2	0.96
AADAT	0.95
CAPNS2	0.95
RIMS2	0.95
FPR1	0.95
SLC9A4	0.95
CDCA7	0.95
RXRA	0.95
UGT2A2	0.95
MYO1E	0.95
OR10Q1	0.94
PIPOX	0.94
RAB36	0.94
PTGER3	0.94
TNFRSF13B	0.94
UBR7	0.94
MOCS2	0.94
ROBO2	0.94
SERINC4	0.94
ADAD1	0.94
ATP13A1	0.94
GLT8D2	0.94
HLA-DRB1	0.94
RPE	0.94
TCFL5	0.94
SLC5A4	0.94
HSCB	0.94
NYNRIN	0.94
FH	0.93
KRT24	0.93
PLXNA1	0.93
COLCA1	0.93
PSMD11	0.93
CYB5R2	0.93
ACBD3	0.93
DNAH8	0.93
PIGZ	0.93
S100A7L2	0.93
TLL2	0.93
ALDH6A1	0.92
ATAD3C	0.92
CCDC88A	0.92
GLE1	0.92
ODF3L2	0.92
ZNF565	0.92
ZNF721	0.92
PLEKHM1	0.92
MPP3	0.92
PLK4	0.92
RNASEL	0.92
AP3D1	0.91
ARHGEF7	0.91
KIAA0391	0.91
MRAP2	0.91
PCDH7	0.91
TDRKH	0.91
TMEM80	0.91
EIF3B	0.91
PGLYRP3	0.91
PARPBP	0.91
ANTXR1	0.91
ENAM	0.91
ADAM23	0.91
FSTL1	0.9
GABRG1	0.9
PDPK1	0.9
RCAN3	0.9
RASSF2	0.9
RNF133	0.9
TLR4	0.9
VEGFC	0.9
GTF3C2	0.9
DSC1	0.9
LIPJ	0.9
OR7G2	0.9
CEP72	0.9
FNTA	0.9
MSTN	0.9
SLC12A5	0.9
ABHD12	0.9
RHOD	0.9
CYP4V2	0.89
HDAC2	0.89
NDNF	0.89
MYOT	0.89
MGAT4A	0.89
RNF10	0.89
SLC16A5	0.89
SYT4	0.89
UNC79	0.89
VAV3	0.89
ZNF442	0.89
CYB5R1	0.89
DNAH6	0.89
LAX1	0.89
TMC1	0.89
TAB1	0.89
DCSTAMP	0.89
KLRC4-KLRK1	0.89
USP54	0.89
IGFLR1	0.89
SEC16A	0.89
KLRK1	0.89
CRYGD	0.89
KRTAP10-4	0.89
PER1	0.89
PRG3	0.89
FAM216B	0.89
OR5D13	0.89
PLIN3	0.89
WHAMM	0.89
ZNF761	0.89
P2RX4	0.89
ZMAT5	0.89
CCSER1	0.88
CD163L1	0.88
CDC16	0.88
EIF2A	0.88
KLHL8	0.88
LRP10	0.88
ALKBH8	0.88
SLC29A4	0.88
PCDHA6	0.88
SPTA1	0.88
CADM1	0.88
CCNA2	0.88
TGM1	0.88
GLRX2	0.88
TBC1D14	0.88
CMA1	0.88
GOLGA6B	0.88
VN1R5	0.88
UBE2Q1	0.88
CCNL1	0.88
METTL23	0.88
LCN2	0.88
TMEM44	0.88
SCNN1B	0.88
WHSC1	0.88
SLC6A1	0.88
TMEM51	0.88
AQR	0.87
CPB1	0.87
KRT27	0.87
RFTN2	0.87
PLD3	0.87
UNC45B	0.87
DCDC2B	0.87
PTPN14	0.87
KCND2	0.87
MSL2	0.87
SLC23A1	0.87
FKTN	0.87
C16orf70	0.87
CDH23	0.87
KNSTRN	0.87
CASR	0.87
CCDC8	0.87
ERGIC1	0.87
HCAR1	0.87
NEDD4	0.87
BIN1	0.86
C18orf8	0.86
C14orf28	0.86
GEMIN6	0.86
VAV2	0.86
SLC22A11	0.86
SNAPC2	0.86
NDUFA6	0.86
MYH10	0.86
TEKT1	0.86
PTPN5	0.86
MAD1L1	0.86
SLBP	0.86
CCNI2	0.86
GALNT2	0.86
SYK	0.86
SLC35B3	0.86
SCAMP4	0.86
TNC	0.86
CCT7	0.85
CNGA4	0.85
CSMD2	0.85
GABRA4	0.85
EIF2B2	0.85
TAS2R14	0.85
RAB26	0.85
TYW1B	0.85
UCHL1	0.85
OR2T1	0.85
ZSCAN5A	0.85
MCOLN3	0.85
CLSTN1	0.85
SLCO1A2	0.85
UGP2	0.85
KLF11	0.85
PTPRG	0.85
LRRC7	0.85
OR9K2	0.85
CIT	0.84
DHX8	0.84
SPATA25	0.84
KCNAB3	0.84
PPP2R5D	0.84
RAPGEF4	0.84
CDH1	0.84
CGRRF1	0.84
ANP32E	0.84
C9orf84	0.84
AGO4	0.84
FARSB	0.84
MAP3K1	0.84
LMNTD2	0.84
PON3	0.84
OR5H2	0.84
TXNDC8	0.84
CTAGE9	0.84
KLHL14	0.84
RASGRP1	0.84
ZNF532	0.84
BZRAP1	0.83
CCDC87	0.83
COL3A1	0.83
FGFR3	0.83
MFN2	0.83
OSBP	0.83
SLC26A2	0.83
RPS6KA1	0.83
MS4A7	0.83
PLEK	0.83
TMEM161B	0.83
ZFR	0.83
FN3KRP	0.83
ZFYVE26	0.83
ALS2CR11	0.83
CPSF7	0.83
IGLL5	0.83
LRRC39	0.83
PIK3C3	0.83
ARHGAP33	0.83
SND1	0.83
FBXW8	0.83
ZNF225	0.83
OXNAD1	0.83
CWF19L1	0.83
ACSL5	0.82
CLASP2	0.82
OR6Q1	0.82
CYB5D1	0.82
FUT5	0.82
PTPN18	0.82
ZNF181	0.82
ZNF592	0.82
SLC9A9	0.82
ZCWPW2	0.82
ACOX2	0.82
C19orf33	0.81
CDK5RAP2	0.81
ELMOD1	0.81
FBLN2	0.81
HOXC11	0.81
IFT27	0.81
MAPK4	0.81
MRPS31	0.81
MS4A14	0.81
RTN1	0.81
OR5P3	0.81
OR6K3	0.81
RPS5	0.81
RILPL2	0.81
SACS	0.81
SH3D21	0.81
SH3BP4	0.81
ZNF793	0.81
TRAPPC12	0.81
AIMP2	0.81
DVL2	0.81
GBAS	0.81
TMEM243	0.81
PRDM14	0.81
HAO1	0.81
KCNC2	0.81
OR52N1	0.81
ZNF716	0.81
MAT2A	0.81
ATRIP	0.81
ARMC4	0.81
C16orf89	0.81
C9orf72	0.81
FRK	0.81
PAH	0.81
PCDHB9	0.81
ZNF732	0.81
PTPRN	0.81
PDE6C	0.81
ZNF221	0.81
ATXN7L3	0.81
CD5L	0.81
AURKC	0.81
SCNN1A	0.81
C12orf10	0.81
CCDC144NL	0.81
OR5M11	0.81
SLC5A7	0.81
ADPRM	0.8
AQP2	0.8
C1QL1	0.8
CD93	0.8
CCS	0.8
CCL15-CCL14	0.8
CDKN2AIPNL	0.8
COL8A1	0.8
CSNK2A2	0.8
DCAKD	0.8
DNM2	0.8
GNAT3	0.8
DIRAS1	0.8
EID3	0.8
FAM180A	0.8
FCHO2	0.8
INHBC	0.8
FHL5	0.8
GABRD	0.8
GADD45A	0.8
FBXL20	0.8
GNAI2	0.8
HOXC10	0.8
HHIP	0.8
INF2	0.8
INIP	0.8
KATNBL1	0.8
LINC01587	0.8
PCDH12	0.8
LYPLA2	0.8
MBTD1	0.8
MEF2C	0.8
PRAMEF7	0.8
LRTM2	0.8
NINJ2	0.8
NAT2	0.8
LSM10	0.8
SLC38A3	0.8
PRAMEF8	0.8
NIPAL4	0.8
PRR27	0.8
PSMB5	0.8
RILPL1	0.8
RPS20	0.8
PDSS2	0.8
PRR15L	0.8
SLC17A9	0.8
RAB1B	0.8
SMAD1	0.8
SNRNP25	0.8
RNH1	0.8
TFDP1	0.8
TFAP2B	0.8
TMEM215	0.8
STRC	0.8
VSTM2L	0.8
YAF2	0.8
WNT11	0.8
ZNF664-FAM101A	0.8
MZT1	0.8
ICOSLG	0.8
IVL	0.8
ICOS	0.8
RPL27A	0.8
APITD1-CORT	0.8
CHRDL2	0.8
CNRIP1	0.8
FAM3B	0.8
DYNC2LI1	0.8
LSMEM1	0.8
LSM3	0.8
LGALS17A	0.8
TAC1	0.8
TIGAR	0.8
POLR2J4	0.8
SLC22A17	0.8
SHARPIN	0.8
RPL34	0.8
NAA16	0.8
TAB2	0.8
SUZ12P1	0.8
RBM17	0.8
OTOL1	0.8
UCP3	0.8
TRIM7	0.8
D2HGDH	0.8
JAGN1	0.8
MRPL22	0.8
UQCRHL	0.8
IDNK	0.8
BCL7A	0.8
FBXO31	0.8
HLA-DMB	0.8
SEC13	0.8
SARNP	0.8
KLRD1	0.8
TMEM170B	0.8
MANF	0.8
TMEM17	0.8
PRELID1	0.8
SLC2A6	0.8
GALK1	0.8
ANKRD1	0.8
EFCC1	0.8
IGIP	0.8
ARL9	0.8
ASCL4	0.8
CCDC53	0.8
COPS7B	0.8
COA3	0.8
GCLM	0.8
FABP3	0.8
LINC00207	0.8
MTURN	0.8
PDE4B	0.8
ONECUT1	0.8
RYK	0.8
METTL21B	0.8
RRN3P1	0.8
SSU72	0.8
SYDE1	0.8
RABL2B	0.8
TSPAN4	0.8
ZNF880	0.8
TTN-AS1	0.8
TMEM38A	0.8
CRYM-AS1	0.8
KRTAP12-1	0.8
NOTUM	0.8
XKR6	0.8
ACOT4	0.8
AOC2	0.8
C2orf54	0.8
CDIPT	0.8
CDIP1	0.8
ELAVL1	0.8
GSKIP	0.8
HBEGF	0.8
FAF2	0.8
GALR3	0.8
IFITM3	0.8
HBE1	0.8
MICU1	0.8
ITGAL	0.8
PDE6D	0.8
METTL6	0.8
SIAH1	0.8
SLC51B	0.8
TAF8	0.8
OXR1	0.8
PQLC2	0.8
ZNRF2	0.8
SCNN1D	0.8
RNF4	0.8
TEX26	0.8
BATF3	0.8
CCR7	0.8
CORT	0.8
CSF3	0.8
EREG	0.8
FAM101A	0.8
XPNPEP1	0.8
FAM72C	0.8
FASLG	0.8
FAM72D	0.8
FGF8	0.8
GML	0.8
IFNA4	0.8
HIST1H2BM	0.8
HBZ	0.8
HOXA6	0.8
HIST1H2BF	0.8
LRRC73	0.8
MFAP3	0.8
MED20	0.8
NECAB3	0.8
PFDN1	0.8
PRR13	0.8
RAB12	0.8
RNF5	0.8
SH2D1B	0.8
RNF5P1	0.8
SLC6A10P	0.8
TCP10	0.8
SULT1E1	0.8
TST	0.8
WISP2	0.8
ZNF396	0.8
COL5A3	0.79
KRT33B	0.79
LILRB5	0.79
LRRC8E	0.79
SUPV3L1	0.79
SPOCD1	0.79
UNC13B	0.79
ZBTB39	0.79
EYA2	0.79
TAS2R5	0.79
ZNF470	0.79
ZZEF1	0.79
SV2A	0.79
CARS2	0.79
PGS1	0.79
MRPL3	0.79
OR4A16	0.79
NCAPG	0.79
KLF3	0.79
OR1G1	0.79
ME3	0.79
TGS1	0.79
G2E3	0.79
ADGRL1	0.79
CRACR2A	0.79
TMEM109	0.79
ZNF384	0.79
ZNF528	0.79
ZDHHC19	0.79
NRD1	0.79
RNGTT	0.79
APC	0.78
ASXL1	0.78
CD14	0.78
CACNB2	0.78
DUSP14	0.78
MTHFD2L	0.78
NEFL	0.78
PRR5	0.78
TNFRSF1B	0.78
TRIM47	0.78
WDR59	0.78
CLC	0.78
EYA3	0.78
BRDT	0.78
TAAR8	0.78
CNTN6	0.78
PLEKHG6	0.78
TSPAN31	0.78
ARHGAP32	0.78
IFI27L2	0.78
RPLP2	0.78
SCN2A	0.78
ANKRD20A8P	0.78
BANK1	0.78
MICU2	0.78
SULF1	0.78
TLDC1	0.78
CCDC83	0.78
DNAJC5G	0.78
MUCL1	0.78
PFDN5	0.78
PSD4	0.78
ARHGEF26	0.77
CSNK2A3	0.77
CBWD1	0.77
GP2	0.77
LILRA6	0.77
PDPR	0.77
PWP1	0.77
SETD5	0.77
SIK3	0.77
SLC6A5	0.77
TMEM131	0.77
SMARCC1	0.77
ZNF106	0.77
TMEM8B	0.77
IL20	0.77
PLEKHA2	0.77
PLEKHA7	0.77
VEPH1	0.77
TSNARE1	0.77
SNX1	0.77
TNK2	0.77
NUP62	0.77
ANKHD1-EIF4EBP3	0.77
HINFP	0.77
SNX16	0.77
TRIP4	0.77
OTUD3	0.77
CPT1B	0.77
DNAJC10	0.77
GUCY2D	0.77
NOS3	0.77
PRSS36	0.77
TINAG	0.77
APOC2	0.77
PNPLA2	0.77
SLIT2	0.77
ADAMTS10	0.77
CELA2A	0.77
ZPR1	0.77
CFAP53	0.76
ICE2	0.76
PRKCE	0.76
PSMA1	0.76
SIRT5	0.76
GRM6	0.76
ENDOU	0.76
ETFA	0.76
ABCC9	0.76
OR8K3	0.76
IMPG1	0.76
ZNF239	0.76
ADORA3	0.75
ANAPC4	0.75
ARCN1	0.75
C7orf65	0.75
CCDC155	0.75
CFAP57	0.75
CXCL13	0.75
EHD1	0.75
EXOC3L4	0.75
GP1BA	0.75
HMGN1	0.75
ICA1	0.75
HOXC9	0.75
HYPK	0.75
KLHL20	0.75
INHBA	0.75
ITM2C	0.75
LEAP2	0.75
MED8	0.75
PDP2	0.75
NSD1	0.75
PRKCD	0.75
PRR21	0.75
RNF112	0.75
PWWP2A	0.75
ST8SIA4	0.75
TBL1XR1	0.75
WNT7A	0.75
YEATS4	0.75
PMCH	0.75
PCYOX1	0.75
POLR2B	0.75
CLN5	0.75
KRTAP5-4	0.75
TM9SF2	0.75
AJUBA	0.75
C9orf116	0.75
CARD14	0.75
DCHS1	0.75
DYNAP	0.75
CSTB	0.75
GPATCH11	0.75
GNL2	0.75
GLO1	0.75
OIP5	0.75
SHC2	0.75
SLC41A1	0.75
TSN	0.75
TNFSF8	0.75
TP53TG3D	0.75
SKOR1	0.75
RAB5B	0.75
SNX11	0.75
SLC9A8	0.75
C5orf38	0.75
GRPEL2	0.75
SAR1A	0.75
UGCG	0.75
SSPN	0.75
ANO7	0.75
C16orf13	0.75
DACH1	0.75
FAM19A1	0.75
ESRRA	0.75
RBM24	0.75
NPY4R	0.75
OR52W1	0.75
MRPL24	0.75
VKORC1	0.75
SPTSSB	0.75
DKK2	0.75
GNS	0.75
TMEM175	0.75
HSPE1	0.75
ABCB6	0.75
CH17-360D5.1	0.75
CCDC103	0.75
ETNPPL	0.75
CPT1C	0.75
GID4	0.75
E2F6	0.75
FGF14	0.75
MAP1LC3C	0.75
GSG1L	0.75
PAGR1	0.75
PAWR	0.75
SPAG4	0.75
SRBD1	0.75
TTPA	0.75
PROX1	0.75
STXBP6	0.75
TPM4	0.75
ZCCHC3	0.75
PNMAL2	0.75
ZNF512	0.75
ZCCHC9	0.75
C1orf216	0.75
CA3	0.75
FGF4	0.75
GABARAPL1	0.75
NCF1	0.75
NFKBIA	0.75
NR4A2	0.75
KIF12	0.75
OPALIN	0.75
POP5	0.75
SLC25A23	0.75
SLC25A26	0.75
ARPC2	0.75
APOM	0.75
C7	0.75
GJA5	0.75
HOXA4	0.75
HUNK	0.75
HCFC1R1	0.75
LOC101930071	0.75
RBP1	0.75
SPINT4	0.75
SCO2	0.75
SPATA22	0.75
TRPM6	0.75
ARRB1	0.74
CPD	0.74
FAM73A	0.74
OR51E1	0.74
SLC25A41	0.74
SNRPA	0.74
TUBB8	0.74
ABCA12	0.74
EPHA7	0.74
KCTD20	0.74
ACKR2	0.74
HNRNPUL2	0.74
INTS7	0.74
TPRG1	0.74
BTBD1	0.74
MMADHC	0.74
OR5M1	0.74
B3GLCT	0.73
CCDC174	0.73
CCDC88C	0.73
MCL1	0.73
MYT1	0.73
SDE2	0.73
LINGO4	0.73
PTPN23	0.73
FYCO1	0.73
FBXO39	0.73
ATP11A	0.73
PER2	0.73
CEPT1	0.73
TRIM28	0.73
SLC16A14	0.73
SERPINF2	0.73
C19orf45	0.72
C8orf22	0.72
CFAP58	0.72
CTHRC1	0.72
DCBLD2	0.72
GTF2A1L	0.72
CYP8B1	0.72
PAQR6	0.72
RTEL1-TNFRSF6B	0.72
ACTN1	0.72
SLC9A3R1	0.72
ZNF322	0.72
MET	0.72
TMEM171	0.72
HEBP2	0.72
TIMM50	0.72
OVCA2	0.72
SHROOM1	0.72
USH2A	0.72
ZNF624	0.72
UGT3A2	0.72
USP10	0.72
ABCG2	0.72
DHRS4	0.72
ZNF765	0.72
ADHFE1	0.72
ULK1	0.72
FRZB	0.72
NUDCD3	0.72
OR5J2	0.72
ANKRD34B	0.71
ASTN1	0.71
CNIH4	0.71
EIF2AK4	0.71
FCRL2	0.71
GTF2H2C	0.71
GTF2H2C_2	0.71
LIMK1	0.71
LANCL2	0.71
NPHP1	0.71
SLC17A4	0.71
TRAM1	0.71
SULT6B1	0.71
SYTL2	0.71
PRCP	0.71
TRIM68	0.71
C10orf11	0.71
C5	0.71
DFFB	0.71
MTMR9	0.71
LIPH	0.71
SNTB1	0.71
ZYX	0.71
GTPBP8	0.71
OR13J1	0.71
CCDC33	0.71
CCAR1	0.71
OR52R1	0.71
TMEM170A	0.71
EPOR	0.71
ABCB4	0.71
RBM33	0.71
ADGRA2	0.71
ANKRD10	0.71
ARHGAP29	0.71
ATP12A	0.71
DOT1L	0.71
GUCY1A3	0.71
MLLT10	0.71
RRM2B	0.71
RRM2	0.71
TRIB2	0.71
NTN5	0.71
SAV1	0.71
ZNF620	0.71
SI	0.71
DPH5	0.71
LAIR2	0.71
HTRA1	0.71
TRIM24	0.71
PEX3	0.71
PPM1L	0.71
RNF38	0.71
BOD1L1	0.71
RFC2	0.71
TMEM52B	0.71
CSMD1	0.7
GJB2	0.7
LAMP5	0.7
ODF2	0.7
PSKH2	0.7
SH2D4A	0.7
SLC7A6	0.7
TTC1	0.7
ZNF292	0.7
ZNF286A	0.7
GPATCH2L	0.7
HEATR9	0.7
SERHL2	0.7
HECTD2	0.7
ADGRE3	0.7
TINF2	0.7
C9orf91	0.7
HERC1	0.7
MICU3	0.7
C17orf78	0.7
COL16A1	0.7
ZNF234	0.7
IMPDH2	0.7
KANSL1L	0.7
THG1L	0.7
ABI2	0.69
C20orf195	0.69
CTH	0.69
CTC1	0.69
DPYSL5	0.69
EXOC3	0.69
EXOSC7	0.69
FIBP	0.69
FBXL2	0.69
HIST1H3C	0.69
KRT222	0.69
LECT2	0.69
NMT1	0.69
MAP6	0.69
OR51G2	0.69
PCP4	0.69
SEMA3C	0.69
PPA2	0.69
SPATA8	0.69
STPG2	0.69
TRIM5	0.69
UAP1L1	0.69
XXYLT1	0.69
XYLT2	0.69
UCK2	0.69
ACTR10	0.69
CTNS	0.69
CEP164	0.69
SFPQ	0.69
TCEA3	0.69
TMEM251	0.69
DEF8	0.69
JAK2	0.69
PADI2	0.69
MLF2	0.69
TPM1	0.69
ADGRF3	0.69
GCN1	0.69
PRG2	0.69
RRM1	0.69
OR8H3	0.69
WFDC11	0.69
RNA5-8S5	0.69
RNA45S5	0.69
ADGRV1	0.69
NAGA	0.69
NAGK	0.69
NR5A2	0.69
RNASE1	0.69
ZDHHC18	0.69
CCR2	0.69
CES4A	0.69
ZNF529	0.69
NUDCD1	0.69
OARD1	0.69
PCGF6	0.69
RPL11	0.69
TMEM55A	0.69
AAGAB	0.68
ALDH1L1	0.68
ATP5J2-PTCD1	0.68
CACNA1C	0.68
DMC1	0.68
INCENP	0.68
MFSD8	0.68
SET	0.68
SRRD	0.68
SLC1A5	0.68
ZNF267	0.68
ZNF28	0.68
PLEC	0.68
ASB13	0.68
NUP210L	0.68
GUCA2A	0.68
PLEKHG7	0.68
PCDHB5	0.68
ACER2	0.68
MLN	0.68
CERS3	0.68
PTCD1	0.68
RBMS2	0.68
NCKAP1	0.68
NLRP13	0.68
SRGAP3	0.68
SLC35F2	0.68
ENTPD4	0.67
HMGCR	0.67
ITPR1	0.67
KIF4B	0.67
LIN9	0.67
MYRIP	0.67
RALGDS	0.67
PSMB6	0.67
RTTN	0.67
MS4A6E	0.67
ANLN	0.67
CST9	0.67
PSMC6	0.67
JAK1	0.67
SPTBN2	0.67
ZNF329	0.67
C22orf42	0.67
CGN	0.67
MLF1	0.67
OR14I1	0.67
TMOD4	0.67
PLEKHH1	0.67
ADGRB3	0.67
ATP10D	0.67
CEP85L	0.67
TRMT13	0.67
CASQ2	0.67
DBF4B	0.67
KDM6B	0.67
KIF17	0.67
MED26	0.67
CCDC150	0.66
CNOT2	0.66
EDAR	0.66
KIF3A	0.66
KIN	0.66
OR2J2	0.66
OR10W1	0.66
SOWAHB	0.66
TYW5	0.66
KCNS2	0.66
ZC2HC1C	0.66
ACTR5	0.66
NUP93	0.66
LTBP2	0.66
MGME1	0.66
CTSS	0.66
CEP57L1	0.66
C2orf44	0.66
LGR6	0.66
METTL13	0.66
KNG1	0.66
QSOX1	0.66
TRIM16	0.66
COL12A1	0.66
METTL7B	0.66
TKT	0.66
PTPRZ1	0.66
TNXB	0.66
ARPC3	0.66
FCF1	0.66
OR2AG1	0.66
SPINT1	0.66
ZNF530	0.66
ABHD4	0.65
ARHGEF2	0.65
BBS9	0.65
BRAF	0.65
CACNA1H	0.65
CDK5	0.65
CNGA1	0.65
FBXL17	0.65
IFNK	0.65
GNG12	0.65
PCSK1	0.65
PITPNC1	0.65
RFX7	0.65
SAMD11	0.65
SCAP	0.65
TBX18	0.65
TBX1	0.65
ZNF283	0.65
CACNG7	0.65
CARD16	0.65
FER1L5	0.65
HIF1AN	0.65
PGM3	0.65
RIN1	0.65
SDR42E1	0.65
STAP2	0.65
PRRX1	0.65
CADM2	0.65
PROCA1	0.65
ZNF490	0.65
FGD3	0.65
DNAJB13	0.65
BDKRB2	0.65
CYP11B1	0.65
DCUN1D3	0.65
EIF4ENIF1	0.65
INTS5	0.65
FBXO5	0.65
ITGA10	0.65
ZCCHC17	0.65
POMT1	0.65
ARHGAP5	0.65
GINS3	0.65
OR8U8	0.65
SLC52A1	0.65
THBS3	0.65
CD80	0.65
ZNF770	0.65
XPA	0.65
[truncated: 12,962 more rows]
